# Supplementary material for: Comparative analysis of the sensitivity of metagenomic sequencing and PCR to detect a biowarfare simulant (Bacillus atrophaeus) in soil samples
Source: PLoS One. 2017 May 4;12(5):e0177112. doi: 10.1371/journal.pone.0177112 (PMC5417559; doi:10.1371/journal.pone.0177112)
Supplement: S2 Table — aValues correspond to the absolute amount of material introduced in the assay. EIA: enzyme immunoassay; MS: mass spectrometry; cfu: colony forming unit; GEs: genomic equivalents. (XLSX) [file pone.0177112.s002.xlsx]

## Sheet: Feuil1
S2 Table. Comparison of the sensitivity of different methods for analysing a variety of virus and bacterial species
Method	Species	Sample	Sensitivitya	Reference
Enzyme immunoassay	Y. enterocolitica 2/O:9	EIA buffer	3.4x102cfu	5
Enzyme immunoassay	Y. enterocolitica 2/O:9	Feces	1.3x103cfu	5
Enzyme immunoassay	Y. pseudotuberculosis I	EIA buffer	1.2x102cfu	5
Enzyme immunoassay	Y. pseudotuberculosis I	Feces	2.6x104cfu	5
Lateral flow immunoassay	Y. enterocolitica 2/O:9	EIA buffer	5x104 cfu	5
Lateral flow immunoassay	Y. enterocolitica 2/O:9	Feces	105 cfu	5
Lateral flow immunoassay	Y. pseudotuberculosis I	EIA buffer	104 cfu	5
Lateral flow immunoassay	Y. pseudotuberculosis I	Feces	2x104cfu	5
MS analysis of immunopurified and amplified T4 phage	E. coli	Milk	10 cfu	6
Real-time PCR, TaqMan assay on portable device	E. herbicola	pure bacterial culture	5x102 cfu	8
Real-time PCR, TaqMan singleplex assay	B. anthracis, B. mallei, B. pseudomallei, F. tularensis, Y. pestis	pure bacterial DNA extract	100 fg DNA (~ 20 GEs)	11
Real-time PCR, TaqMan array card aasay	B. anthracis, B. mallei, B. pseudomallei, F. tularensis, Y. pestis	pure bacterial DNA extract	500 fg DNA (~ 100 GEs)	11
Real-time PCR, TaqMan assay	Emetic B. cereus	Food	20-200 cfu	12
Real-time PCR, SYBR green I assay	Emetic B. cereus	Food	20-200 cfu	12
Microarray hybridization of PCR fragments	B. anthracis	pure bacterial DNA extract	2 GEs	46
Microarray hybridization of PCR fragments	F. tularensis, Y. pestis	Aerosol DNA extract	100 GEs	46
PyroMark sequencing of PCR fragments amplified from immunocaptured spores	B. anthracis	Food (liquid)	150 cfu	47
PyroMark sequencing of PCR fragments amplified from immunocaptured spores	B. anthracis	Food (solid)	300 cfu	47
Shotgun Roche 454 sequencing	Dengue virus Type 1	Blood	5x104 GEs	48
Shotgun Illumina sequencing	Influenza A virus	Blood	104 GEs	48
Shotgun Ion Torrent sequencing	Influenza A virus	Blood	104 GEs	48
Shotgun Illumina sequencing	B. anthracis	Aerosol DNA extract	10 GEs	19
Shotgun Illumina sequencing	B. anthracis	Soil DNA extract	100 GEs	19
Shotgun Roche 454 sequencing	B. anthracis	Aerosol DNA extract	10 GEs	19
Shotgun Roche 454 sequencing	B. anthracis	Soil DNA extract	10 GEs	19
Microarray hybridization	B. anthracis	Aerosol DNA extract	100 GEs	19
Microarray hybridization	B. anthracis	Soil DNA extract	1000 GEs	19
aValues correspond to the absolute amount of material introduced in the assay
EIA: enzyme immunoassay; MS: mass spectrometry; cfu: colony forming unit; GEs: genomic equivalents
